# Supplementary material for: Child Labor in Family Tobacco Farms in Southern Brazil: Occupational Exposure and Related Health Problems
Source: Int J Environ Res Public Health. 2021 Nov 22;18(22):12255. doi: 10.3390/ijerph182212255 (PMC8620869; doi:10.3390/ijerph182212255)
Supplement: Supplementary file 1 [file ijerph-18-12255-s001.zip]

Archive with 1 entries (1 files):
- ijerph-1446872-supplementary.pdf
